# Supplementary material for: Advances in single-cell transcriptomics in animal research
Source: J Anim Sci Biotechnol. 2024 Aug 2;15:102. doi: 10.1186/s40104-024-01063-y (PMC11295521; doi:10.1186/s40104-024-01063-y)
Supplement: Supplementary file 1 — Additional file 1. Applications of single-cell transcriptomics in animal science. [file 40104_2024_1063_MOESM1_ESM.xls]

## Sheet: Sheet2
Additional file 1. Applications of single-cell transcriptomics in animal science
Species	Sequenced organs/tissues	Sequenced cell numbers	Main Findings	Reference
Bovine	Gonad	19499	The molecular signatures of bovine germ cells at the initial stages of gonadal development	[61]
Angus heifer	Placenta	~100,000	Cellular composition and molecular mechanisms during placental cell differentiation and development; Cellular trajectories of monocytic differentiation to binucleate cell development	[66]
Qinchuan bovine	SCNT embryo	532	The abnormal gene expression and pathway activation in SCNT embryos	[75]
Holstein bull calf	Skeletal muscle	19096	Subpopulations of cells that comprise bovine satellite cells and their different transcriptional status, proliferation rate, and myogenic potential	[93]
Cattle	PBMCs	30756	The single-cell transcriptomic analysis of bovine PBMCs and their responses to lipopolysaccharides stimulation	[22]
	PBMCs	20822	Potential mechanisms between postpartum immunosuppression in perinatal cows with hyper-lipolysis	[36]
	Rumen	49689	The newborn and adult rumen cell composition and interactions between their epithelial cells and attached microorganisms	[81]
	Rumen epithelial primary cells culture	18	The impact of butyrate treatment on rumen epithelial transcriptome and essential gene network and pathways associated with the development of cattle epithelial tissue	[84]
	Rumen epithelial	6436	Ruminal epithelial cell clusters and their marker genes and cellular relationships before and after weaning	[85]
	Rumen, reticulum, omasum, abomasum, ileum, rectum, liver, salivary gland, mammary gland, and peripheral blood	88013	Single cell atlas of key metabolic tissue types in dairy cows; A global landscape of metabolic characteristics of subtypes of epithelial cells across tissues; Specific subtypes of membrane epithelial cells that preferentially absorb nutrients; Role of Th17 cells in regulating the transcriptional response of progastric epithelial cells to nutrient transport.	[13]
	Rumen, reticular, omasum, abomasum, duodenum, jejunum, ileum, cecum, colon, rectum, liver, salivary glands, and mammary gland	235941	Single cell data sets from different tissues of cattle; Changes in cell type composition, intercellular communication and cell stemness in neonatal and adult cattle	[82]
Cattle-yak	Testis	9988	The origin stage of the cattle-yak spermatogenic arrest, adverse effects of niche cells on the spermatogenic environment	[58]
Yak	Hair follicle	24124	Single cell transcriptome map, differentiation trajectories of dermal and epidermal cell lineages and gene dynamics of hair follicles during anagen and catagen	[101]
	Lungs	59530	The first single-cell transcriptomic profiles of the bovine lung tissues, and the type of endothelial cell and candidate genes related with elastic fiber formation in yak lung	[86]
	Ovary	15333	The signature genes of each type of ovarian cell and its cellular communication network, and the heterogeneity of theca cells	[55]
	Ovary	11853	The molecular characteristics and cell communication networks of different cell types in ovarian cortex	[56]
	Testis	11991	Cell subsets and their marker genes, as well as key genes and pathways mining and analysis of sexually mature yak testicular cells	[42]
Buffalo	Testis	32847	Gene expression regulatory networks, cell fate transformation pathways, and cell communication networks during prepubertal and adolescent testicular spermatogenesis	[39]
Cashmere goat	Skin hair follicle	4000	Dermal papilla cell lineage differentiation trajectory and the key genes, signals and functions involved in cell fate decisions.	[102]
	Skin hair follicle	17299	Gene expression profiles during skin cell development in cashmere goats and hub genes in cell clusters related to cashmere fiber fineness	[103]
	The dorsal skin from fetuses	19705	The cellular heterogeneity during cashmere goat hair follicle development, molecular landscape of the dermal and epidermal cell lineage developmental pathways.	[99]
Goat	Ovary	5400	The trajectory of follicular development and differentiation, marker genes of ovarian granulosa cells in different developmental stages and reproductive efficiency populations of goats	[50]
	Testis	11753	Atlas of spermatogenesis and testicular somatic cell development of dairy goat; Signaling pathways involved in spermatogenic processes; Spermatogon-specific candidate marker gene	[45]
	Vesicle and metaphase II oocytes	40	The dynamic changes of mRNA during oocyte maturation, the important role of lysine-specific histone demethylase 1A in meiotic maturation of goat oocytes	[52]
sheep	Endometrium	21865	A profile of endometrium-derived cells and the molecular response of these cells to conception development	[70]
	Rumen	~56,600	Cellular heterogeneity and function of specific cell types in rumen development from prenatal to postnatal stages	[12]
	Testis	12843	Classification and specific marker genes of testis germ cells and somatic cells before sexual maturity	[43]
	Testis	11772	Changes in transcription levels of germ cells and somatic cells and key signaling pathways involved in spermatogenesis ,screening of germline specific marker gene	[44]
	Testis	9293	The gene expression, key biological functions, signaling pathways at various stages of spermatogenesis, as well as cell-soma communication in Mongolia sheep and humans	[40]
Ewe	Ovary	41150	Differences in expression profiles of ovarian cells, especially granulosa cells, between primiparous and parturient ewe; Key genes that regulate granulosa cell function and follicle development	[49]
Deer	Antler	>28,000	Cell lineages and molecular mechanisms of antler generation and complete regeneration	[123]
Horse	Peripheral blood	34677	The diversity of PBMCs including cellular composition and function from healthy horses across different breeds, ages, and sexes, and the heterogeneity with human PBMCs	[28]
Rabbit	Embryo	>180,000	Morphological and molecular maps of early rabbit development, the gene regulatory programmes underlying trophoblast differentiation and the signalling interactions involving the yolk sac mesothelium	[72]
Pig	Duodenum, jejunum, and ileum	695	Regional localization, transcription profile and cross-species differences of porcine intestinal epithelial cells	[16]
	Embryo	510	Single cell data of embryos of different lineages at four different stages of pre-gastrulation ,comparison of early embryonic development differences across species	[71]
	Frontal lobe, parietal lobe, temporal lobe, occipital lobe, and hypothalamus	32250	Cell composition and gene expression, interaction and association of various cell types with neurological diseases in domestic pig brain tissue, conserved or specific gene modules in domestic pig and mouse brain tissue	[112]
	Gastric antrum	13516	Gastric antrum cell composition and gene expression, and immune function of gastric antrum epithelial cells	[111]
	Ileum	42149	The cell heterogeneity in ileum tissues and the underlying mechanisms in weaning-induced intestinal inflammation of piglets	[37]
	Ileum	40186	Changes in developmental potential, specific transcription factors, ligandreceptor pairs, G protein-coupled receptors, transforming growth factor β signaling, and bone morphogenetic protein signaling in different types of ileal epithelial cells of newborn piglets.	[17]
	Ileum	16070	The cellular heterogeneity of porcine intestinal lymphocyte and non-lymphoid cell populations, and the similarity of lymphocyte subsets in human Peyer's spots and epithelium	[20]
	Ileum epithelium	9988	Porcine ileum characteristics of cell types and gene expression, conserved or differential cell types and functions across species	[15]
	Lung, liver, PBMCs, brain, intestine, spleen, retina, adipose, heart, kidney	222526	The first single-cell transcriptome map of domestic pig multi-tissue organs, the functional heterogeneity of vascular endothelial cells in tissues and organs, and the genetically conserved transcriptional regulatory network of brain microglia	[115]
	Lungs	~108,000	The transcriptome of porcine macrophages infected with african swine fever virus	[38]
	Lungs	13580	The cellular heterogeneity, specific marker of each cell type, the cell-cell communications, cell expression pattern of respiratory virus receptorsin, cell-specific transcription factor regulatory networks, and xenotransplantation barriers in pig lung	[108]
	Ovary	16400	Distribution, functional differences, and cell communication of cells in different states within the follicle	[53]
	Ovary	11570	Transcriptome and molecular signaling pathway changes of porcine metaphase II oocytes treated with 7,12-dimethylbenzo [a] anthracene treatment on pig oocytes	[57]
	Pancreas	25383	Pancreatic cell cluster and cell type-specific gene expression characteristics, a possible mechanism of exocrine pancreatic dysfunction leading to diabetes	[113]
	PBMCs	28810	Single cell map of circulating porcine immune cells with cell surface markers, interspecies comparison of human PBMCs with a pig cells of similar degree	[23]
	Skeletal muscle	7918	The differences of Myo-lineage cells between lean and obese pigs in proportion, muscle development, cell proliferation and differentiation, cell apoptosis, especially the regulation of calcium ion balance	[97]
	Testis	36852	Cell types and developmental critical time nodes of somatic cells in prepubertal porcine testis, discovery of spermatogon-specific marker genes	[41]
	Testis	15247	Cell specific marker genes and signaling pathways, lineage differentiation pathways, and species-specific gene modules involved in spermatogenesis	[46]
	Testis	9307	Analysis of changes in quasi-temporal gene expression during spermatogenesis, and screen of spermatogon-specific marker genes	[47]
	TLV and RP	360	Single-cell transcriptome landscape of embryonic TLV and RP cells, coupling of osteogenesis and angiogenesis during TLV and RP development	[77]
Chicken	Embryo	205	Single cell map of the primitive streak or tissue surrounding the primitive streak of gastrula; The relative position along the anterior-posterior axis and prospective lineage of each cell	[73]
	Gonad	23389	Single-cell transcriptome mapping of chicken gonad primordial germ cells and cross-species differences in cell signaling pathways involved	[62]
	Gonad	33, 247	Specification and differentiation of embryonic gonad cell lineages	[63]
	Hypothalamus	76000	The organization of the nascent hypothalamus and the molecular mechanisms that may control its induction and subsequent development.	[77]
	Lungs	16642	Landscape of lung immune response and potential mechanisms of inflammation caused by avian influenza virus	[33]
	Ovary	21393	The transcriptome dynamics and chromatin architectural changes in chicken granulosa cells during folliculogenesis	[48]
	PBMCs	400	The heterogeneity and potential function of T cells expressing CD8 receptors.	[34]
	PBMCs	23552	Normal subsets of PBMCs and their specific cellular and molecular responses after Avian leukosis virus subgroup J infection	[35]
	Skeletal muscle	13452	The heterogeneity of chicken skeletal muscle at two developmental stages, and biomarker genes of chicken intramuscular fat cells.	[94]
Duck	Liver	~20,000	Heterogeneity of liver cells in ducks at different laying stages; Molecular mechanism and key genes of duck egg cessation	[97]
Silkworm	Silk gland	14972	Whole-cell heterogeneity of silk gland and its gene transcription map	[100]
SCNT, somatic cell nuclear transfer; PBMCs, peripheral blood mononuclear cells; TLV, thoracolumbar vertebra; RP, rib primordium
